# Supplementary material for: Ca+ activity maps of astrocytes tagged by axoastrocytic AAV transfer
Source: Sci Adv. 2022 Feb 9;8(6):eabe5371. doi: 10.1126/sciadv.abe5371 (PMC8827655; doi:10.1126/sciadv.abe5371)
Supplement: Supplementary file 2 — Movies S1 to S3 [file sciadv.abe5371_movies_s1_to_s3.zip]

Archive with 3 entries (3 files):
- sciadv.abe5371_movie_s1.avi
- sciadv.abe5371_movie_s2.avi
- sciadv.abe5371_movie_s3.avi
